# Supplementary material for: Assessing Health-Related Quality of Life of Patients with Pulmonary Embolism with the Heart QoL Questionnaire
Source: Medicina (Kaunas). 2025 Feb 20;61(3):370. doi: 10.3390/medicina61030370 (PMC11944180; doi:10.3390/medicina61030370)
Supplement: Supplementary file 1 [file medicina-61-00370-s001.zip]

Archive with 1 entries (1 files):
- medicina-3444462-supplementary.pdf
